# Supplementary material for: Integrated Proteomic and scRNA‐Seq Analysis Reveals Pyroptosis‐Related Subtypes in Lung Adenocarcinoma
Source: Clin Respir J. 2026 Jul 5;20(7):e70210. doi: 10.1111/crj.70210 (PMC13333213; doi:10.1111/crj.70210)
Supplement: Supplementary file 2 — Table S1: Pyroptosis‐related protein. Table S2: The prognostic values of 28 PRPs in patients with LUAD. Table S3: The activation states of biological pathways in distinct clusters by GSVA enrichment analysis. Table S4: Immune scores of LUAD patients. Table S5: Relative fractions of tumor‐infiltrating immune cells of LUAD patients by the CIBERSORT algorithm. Table S6: The PRP scores of LUAD patients. Table S7: Functional annotation of the differentially expressed proteins between three clusters. Table S8: The activation states of biological pathways in distinct clusters by AUCell enrichment analysis. [file CRJ-20-e70210-s002.xlsx]

## Sheet: S1
Table S1. Pyroptosis Related Protein
BAK1
BAX
CASP1
CASP3
CASP4
CASP6
CASP8
CASP9
CHMP2A
CHMP2B
CHMP4B
CHMP4C
CHMP6
CHMP7
CYCS
ELANE
GPX4
GSDMB
GSDMD
GZMA
HMGB1
IL18
PLCG1
PRKACA
PYCARD
SCAF11
CHMP3
CHMP4A

## Sheet: S2
Table S2: The prognostic values of 28 PRPs in patients with LUAD
	p.value	HR (95% CI for HR)
BAK1	0.5	0.89 (0.64-1.2)
BAX	0.055	1.7 (0.99-2.9)
CASP1	0.83	1 (0.7-1.6)
CASP3	0.096	1.3 (0.95-1.9)
CASP4	0.0064	1.5 (1.1-2.1)
CASP6	0.42	1.1 (0.84-1.5)
CASP8	0.025	1.5 (1.1-2.2)
CASP9	0.26	0.8 (0.55-1.2)
CHMP2A	0.98	1 (0.77-1.3)
CHMP2B	0.051	1.3 (1-1.8)
CHMP4B	0.81	0.94 (0.56-1.6)
CHMP4C	0.94	1 (0.76-1.3)
CHMP6	0.43	0.85 (0.58-1.3)
CHMP7	0.25	1.2 (0.87-1.7)
CYCS	0.56	0.91 (0.66-1.2)
ELANE	0.067	1.1 (0.99-1.3)
GPX4	0.092	0.71 (0.47-1.1)
GSDMB	0.047	0.77 (0.59-1)
GSDMD	0.22	1.3 (0.87-1.9)
GZMA	0.75	0.97 (0.78-1.2)
HMGB1	0.99	1 (0.55-1.8)
IL18	0.4	1.1 (0.84-1.5)
PLCG1	0.046	1.5 (1-2.3)
PRKACA	0.027	0.49 (0.26-0.92)
PYCARD	0.31	1.2 (0.82-1.9)
SCAF11	0.48	0.89 (0.64-1.2)
CHMP3	0.87	1 (0.68-1.6)
CHMP4A	0.56	0.9 (0.63-1.3)

## Sheet: S3
Table S3: The activation states of biological pathways in distinct clusters by GSVA enrichment analysis
	C1-p.adj	C1-logFC	C2-p.adj	C2-logFC	C3-p.adj	C3-logFC	belong
KEGG beta-Alanine metabolism	0.00344373	0.0264059	0.329057	-0.0102247	0.388556	-0.00858646	1
KEGG Cholesterol metabolism	0.00117325	0.0254227	0.22336	-0.00957608	0.388556	-0.00856732	1
KEGG Fat digestion and absorption	0.00064168	0.0341187	0.0487374	-0.0192173	0.797432	-0.00435616	1
KEGG Fatty acid degradation	0.000387895	0.0268705	0.0268931	-0.0167232	0.902076	-0.00164874	1
KEGG Fatty acid elongation	0.00104009	0.0205093	0.360381	-0.00696918	0.194747	-0.00775989	1
KEGG Retinol metabolism	0.00293142	0.0337956	0.834171	-0.00524598	0.0678108	-0.0197853	1
REACTOME Metabolism of lipids	0.000235073	0.0133943	0.212796	-0.00413333	0.192437	-0.00553695	1
REACTOME alpha-linolenic (omega3) and linoleic (omega6) acid metabolism	0.00170347	0.0419026	0.0328604	-0.0255793	0.950067	-0.00313114	1
REACTOME Beta-oxidation of very long chain fatty acids	0.0263421	0.0315482	0.318527	-0.0173758	0.727831	-0.00446964	1
REACTOME Fatty acid metabolism	0.000227027	0.0226844	0.307387	-0.00687508	0.112009	-0.00951765	1
REACTOME Phospholipid metabolism	0.0013096	0.014489	0.218355	-0.00536214	0.418142	-0.00498988	1
REACTOME Signaling by ERBB2	0.00399151	-0.0179242	0.00887502	0.0166653	0.430855	-0.00508192	2
REACTOME Downregulation of ERBB2	0.00510972	-0.0345122	0.0251036	0.030444	0.679518	-0.0079403	2
REACTOME Downregulation of ERBB2 signaling	0.00322771	-0.0298211	0.00448504	0.0307862	0.246625	-0.0118875	2
REACTOME Signaling by ERBB2 in Cancer	0.0248967	-0.0164675	0.00476664	0.0203092	0.121065	-0.0102766	2
REACTOME PI3K events in ERBB2 signaling	0.658217	-0.00575669	0.0111844	0.0347214	0.0124792	-0.0345815	2
REACTOME Signaling by ERBB2 KD Mutants	0.0868371	-0.0131609	0.00476664	0.0214267	0.0492079	-0.014042	2
REACTOME Signaling by ERBB2 TMD/JMD mutants	0.171075	-0.0116053	0.00548866	0.0238892	0.0300396	-0.0179863	2
REACTOME Resistance of ERBB2 KD mutants to trastuzumab	0.028228	-0.023432	0.0308819	0.0217777	0.457048	-0.00663391	2
REACTOME Resistance of ERBB2 KD mutants to sapitinib	0.028228	-0.023432	0.0308819	0.0217777	0.457048	-0.00663391	2
REACTOME Drug resistance in ERBB2 TMD/JMD mutants	0.028228	-0.023432	0.0308819	0.0217777	0.457048	-0.00663391	2
KEGG B cell receptor signaling pathway	0.0710871	-0.0155827	0.337566	-0.00620055	0.012295	0.018793	3
KEGG Fc epsilon RI signaling pathway	0.0159963	-0.0196585	0.673565	-0.00302746	0.0171999	0.018329	3
KEGG Fc gamma R-mediated phagocytosis	0.0416861	-0.0131004	0.497568	-0.00548473	0.0171999	0.0161043	3
KEGG NF-kappa B signaling pathway	0.126456	-0.0114848	0.369921	-0.0072019	0.0233457	0.0168036	3
KEGG PD-L1 expression and PD-1 checkpoint pathway in cancer	0.000906673	-0.0207228	0.797984	0.00410432	0.0358397	0.0111362	3
REACTOME Inflammasomes	0.592425	-0.00274271	0.052871	-0.0150121	0.0108861	0.0189256	3
REACTOME The NLRP3 inflammasome	0.23715	-0.00918893	0.0321293	-0.016074	0.00181202	0.0250134	3
REACTOME CD163 mediating an anti-inflammatory response	0.360854	-0.0096288	0.291723	-0.0115761	0.0410027	0.0203013	3
REACTOME NF-kB activation through FADD/RIP-1 pathway mediated by caspase-8 and -10	0.0025671	-0.0394736	0.700844	-0.00448632	0.00748922	0.0350171	3
REACTOME DEx/H-box helicases activate type I IFN and inflammatory cytokines production	0.00068687	-0.0395592	0.996757	0.00175577	0.012295	0.028079	3

## Sheet: S4
TableS4. Immune socres of LUAD patients
	StromalScore	ImmuneScore	ESTIMATEScore	TumorPurity	group
LUAD_01T	319.125	442.104	761.229	0.75396	C1
LUAD_02T	425.331	599.571	1024.9	0.727976	C1
LUAD_03T	471.517	698.344	1169.86	0.713224	C1
LUAD_04T	419.155	413.419	832.574	0.747039	C1
LUAD_05T	-102.358	292.075	189.717	0.806354	C2
LUAD_06T	530.676	306.032	836.708	0.746636	C2
LUAD_07T	-125.933	315.207	189.274	0.806392	C1
LUAD_08T	453.541	208.863	662.405	0.76341	C2
LUAD_09T	32.1872	423.23	455.418	0.782679	C2
LUAD_10T	287.456	379.624	667.08	0.762966	C2
LUAD_11T	506.392	447.866	954.258	0.735046	C2
LUAD_12T	-105.368	274.408	169.04	0.808145	C2
LUAD_13T	205.313	749.357	954.67	0.735005	C3
LUAD_14T	-183.813	458.139	274.325	0.798946	C2
LUAD_15T	122.571	640.92	763.491	0.753742	C1
LUAD_16T	225.085	221.255	446.341	0.783508	C1
LUAD_17T	92.1631	509.379	601.543	0.76915	C3
LUAD_18T	-75.7813	378.983	303.202	0.79639	C3
LUAD_19T	-104.415	264.127	159.712	0.808951	C2
LUAD_20T	529.74	812.746	1342.49	0.695236	C1
LUAD_21T	559.684	684.334	1244.02	0.705552	C1
LUAD_22T	281.52	80.1871	361.707	0.791167	C1
LUAD_23T	68.2582	282.61	350.868	0.792139	C3
LUAD_24T	-5.68701	433.642	427.955	0.785182	C3
LUAD_25T	209.806	413.045	622.851	0.767147	C2
LUAD_26T	145.128	846.162	991.289	0.73135	C2
LUAD_27T	374.251	475.058	849.308	0.745404	C3
LUAD_28T	261.065	581.52	842.586	0.746061	C3
LUAD_29T	187.822	247.698	435.52	0.784494	C1
LUAD_30T	-230.353	83.8336	-146.519	0.83455	C2
LUAD_31T	-328.354	450.6	122.246	0.812172	C2
LUAD_32T	-116.506	303.214	186.708	0.806615	C3
LUAD_33T	-112.312	183.289	70.9761	0.816539	C2
LUAD_34T	404.79	355.958	760.747	0.754007	C2
LUAD_35T	83.1387	102.259	185.398	0.806729	C2
LUAD_36T	464.046	676.727	1140.77	0.71621	C1
LUAD_37T	410.795	-86.5332	324.262	0.794517	C2
LUAD_38T	75.6807	291.397	367.078	0.790685	C3
LUAD_39T	379.557	303.913	683.47	0.761409	C3
LUAD_40T	-391.09	147.61	-243.48	0.842307	C2
LUAD_41T	49.982	646.245	696.227	0.760194	C3
LUAD_42T	271.333	516.07	787.404	0.75143	C3
LUAD_43T	-171.152	431.348	260.196	0.800192	C3
LUAD_44T	500.179	615.365	1115.54	0.71879	C3
LUAD_45T	-243.195	305.476	62.2807	0.817276	C1
LUAD_46T	64.5361	322.33	386.866	0.788903	C2
LUAD_47T	646.726	627.478	1274.2	0.702405	C1
LUAD_48T	403.772	353.766	757.539	0.754316	C2
LUAD_49T	-136.81	8.68668	-128.123	0.83306	C2
LUAD_50T	-65.3858	288.215	222.829	0.80347	C2
LUAD_51T	444.251	715.744	1159.99	0.714238	C3
LUAD_52T	61.754	150.978	212.732	0.804351	C2
LUAD_53T	576.245	884.602	1460.85	0.682643	C3
LUAD_54T	412.702	320.095	732.796	0.756695	C2
LUAD_55T	387.242	225.921	613.163	0.768059	C2
LUAD_56T	25.9079	426.347	452.255	0.782968	C1
LUAD_57T	-26.3623	265.201	238.838	0.802068	C1
LUAD_58T	-74.6175	633.647	559.029	0.773123	C3
LUAD_59T	544.9	518.722	1063.62	0.724068	C3
LUAD_60T	439.578	951.548	1391.13	0.690086	C3
LUAD_61T	304.228	576.719	880.947	0.7423	C3
LUAD_62T	1.41368	321.247	322.661	0.794659	C3
LUAD_63T	242.316	756.438	998.754	0.730602	C3
LUAD_64T	168.003	222.794	390.797	0.788548	C2
LUAD_65T	247.143	333.904	581.047	0.771069	C3
LUAD_66T	-95.0459	255.181	160.135	0.808914	C2
LUAD_67T	34.5925	88.9994	123.592	0.812056	C2
LUAD_68T	-118.009	338.587	220.578	0.803666	C3
LUAD_69T	-251.181	221.679	-29.5017	0.824965	C3
LUAD_70T	440.464	365.271	805.734	0.749652	C2
LUAD_71T	273.053	412.954	686.006	0.761167	C2
LUAD_72T	41.7222	600.203	641.925	0.765348	C2
LUAD_73T	-63.0563	223.96	160.904	0.808848	C2
LUAD_74T	44.8772	215.095	259.972	0.800212	C2
LUAD_75T	299.927	728.74	1028.67	0.727597	C3
LUAD_76T	552.64	602.093	1154.73	0.714779	C3
LUAD_77T	530.647	531.673	1062.32	0.724199	C3
LUAD_78T	421.493	406.609	828.102	0.747475	C2
LUAD_79T	177.251	779.031	956.282	0.734845	C3
LUAD_80T	295.657	800.285	1095.94	0.720787	C2
LUAD_81T	284.206	449.144	733.349	0.756642	C3
LUAD_82T	71.4046	161.534	232.939	0.802585	C2
LUAD_83T	253.755	809.448	1063.2	0.72411	C3
LUAD_84T	481.548	834.113	1315.66	0.69806	C1
LUAD_85T	239.112	377.364	616.476	0.767747	C1
LUAD_86T	621.191	465.714	1086.91	0.721706	C2
LUAD_87T	113.902	415.629	529.531	0.775862	C3
LUAD_88T	363.994	494.935	858.929	0.744462	C3
LUAD_89T	302.104	451.198	753.302	0.754724	C3
LUAD_90T	696.092	551.952	1248.04	0.705133	C1
LUAD_91T	161.793	609.698	771.49	0.75297	C1
LUAD_92T	705.388	888.71	1594.1	0.66822	C1
LUAD_93T	193.585	481.125	674.71	0.762242	C2
LUAD_94T	51.9707	269.072	321.042	0.794804	C2
LUAD_95T	331.966	571.28	903.246	0.740103	C2
LUAD_96T	-133.512	399.972	266.46	0.79964	C2
LUAD_97T	78.0364	220.892	298.928	0.796769	C2
LUAD_98T	410.022	837.783	1247.8	0.705158	C2
LUAD_99T	-28.635	107.266	78.6305	0.81589	C2
LUAD_100T	208.892	632.929	841.822	0.746136	C1
LUAD_101T	230.41	335.395	565.806	0.772492	C2
LUAD_102T	-366.032	112.942	-253.09	0.843066	C2
LUAD_103T	226.764	455.79	682.553	0.761496	C2

## Sheet: S5
Table S5: Relative Fractions of tumor-infiltrating immune cells of LUAD patients by the CIBERSORT algorithm
	LUAD_01T	LUAD_02T	LUAD_03T	LUAD_04T	LUAD_05T	LUAD_06T	LUAD_07T	LUAD_08T	LUAD_09T	LUAD_10T	LUAD_11T	LUAD_12T	LUAD_13T	LUAD_14T	LUAD_15T	LUAD_16T	LUAD_17T	LUAD_18T	LUAD_19T	LUAD_20T	LUAD_21T	LUAD_22T	LUAD_23T	LUAD_24T	LUAD_25T	LUAD_26T	LUAD_27T	LUAD_28T	LUAD_29T	LUAD_30T	LUAD_31T	LUAD_32T	LUAD_33T	LUAD_34T	LUAD_35T	LUAD_36T	LUAD_37T	LUAD_38T	LUAD_39T	LUAD_40T	LUAD_41T	LUAD_42T	LUAD_43T	LUAD_44T	LUAD_45T	LUAD_46T	LUAD_47T	LUAD_48T	LUAD_49T
Activated B cell	0.263614	0.217976	0.30184	0.132803	0.140287	0.162683	0.0946049	0.196963	0.24312	0.223085	0.217726	0.0715349	0.227346	0.18712	0.233967	0.0577666	0.0720143	0.198507	0.138738	0.292002	0.298935	0.0530553	0.224281	0.234673	0.273541	0.331807	0.140433	0.267817	0.0941378	0.148463	0.141853	0.20156	0.148387	0.223274	0.0647626	0.322135	0.0924861	0.148927	0.145568	0.195283	0.234172	0.271821	0.169039	0.152527	0.252985	0.0948025	0.20043	0.189218	0.119486
Activated CD4 T cell	-0.0801717	-0.0762553	-0.02968	-0.13742	-0.219802	-0.0287112	-0.127665	-0.0429403	0.0289352	-0.051201	-0.200847	-0.13241	-0.0417787	-0.110101	-0.0656103	-0.112303	0.0120789	-0.0617153	-0.135603	-0.164979	-0.141043	-0.121655	-0.169191	0.0435094	-0.0998314	0.173178	0.0311638	-0.0647809	-0.0690556	0.0885885	-0.095443	0.0257646	0.00099631	-0.0789209	-0.04539	-0.115446	-0.000957309	0.0146113	-0.0187438	-0.167539	-0.186878	0.0409059	-0.148925	-0.157537	0.112013	-0.094662	-0.0709176	-0.0274052	0.138781
Activated CD8 T cell	-0.0107765	0.0279784	0.109369	0.0156771	0.0829432	0.0377328	0.0229576	0.0217254	0.0447211	0.0467102	0.054293	0.0554185	0.0768029	0.0623421	0.021176	-0.062393	0.0758708	-0.00327409	0.00252994	0.12094	0.063975	0.0368688	0.0267707	-0.0100653	0.00428377	0.0429619	0.0119471	0.0926677	0.00434307	-0.0139994	0.0173516	0.019402	0.0050753	-0.00828086	-0.0120084	0.138107	0.024942	-0.00351136	-0.0434957	0.034416	0.0721194	0.126982	0.0638238	0.119178	0.0539862	0.011488	0.119313	0.00584114	0.056135
Activated dendritic cell	0.309881	0.260593	0.300434	0.275972	0.242014	0.2614	0.252288	0.267039	0.23395	0.288893	0.260834	0.232519	0.271318	0.284362	0.285707	0.305257	0.30054	0.231319	0.255584	0.305245	0.340763	0.22912	0.270211	0.281986	0.272347	0.308958	0.27335	0.272634	0.276715	0.207224	0.269672	0.208441	0.244959	0.290599	0.247876	0.293318	0.279457	0.241949	0.209032	0.253267	0.292683	0.252601	0.272426	0.298749	0.282841	0.257852	0.268595	0.263005	0.246514
CD56bright natural killer cell	0.182873	0.19266	0.223615	0.20551	0.187444	0.146992	0.227422	0.181027	0.198135	0.151909	0.139428	0.206957	0.202627	0.157937	0.191151	0.210266	0.191048	0.147457	0.201456	0.183477	0.20123	0.168531	0.193169	0.171788	0.178329	0.15013	0.193265	0.191424	0.18354	0.156573	0.191066	0.22447	0.173705	0.173601	0.128561	0.206824	0.173994	0.182945	0.179883	0.200663	0.182669	0.169966	0.201733	0.136523	0.157531	0.179989	0.187735	0.176388	0.148893
CD56dim natural killer cell	0.0877981	0.158079	0.0767407	0.138799	0.106031	0.109692	0.146245	0.158729	0.133324	0.117332	0.172273	0.100836	0.154824	0.199411	0.135693	0.126208	0.116021	0.139247	0.0842926	0.108704	0.177181	0.0669181	0.106012	0.17673	0.140077	0.0847661	0.137234	0.154852	0.027966	0.0976767	0.116431	0.130207	0.0863831	0.182821	0.116747	0.0649592	0.112293	0.1447	0.100263	0.103958	0.150901	0.0458128	0.0989215	0.12817	0.0732007	-0.000730923	0.113935	0.152384	0.134286
Central memory CD4 T cell	0.318788	0.32458	0.325348	0.272903	0.293843	0.293269	0.31259	0.301337	0.323619	0.316956	0.304237	0.288626	0.339894	0.323773	0.275468	0.30597	0.302158	0.295207	0.307008	0.319319	0.334481	0.272359	0.304658	0.286325	0.326174	0.273344	0.319949	0.299754	0.287789	0.278048	0.321885	0.292511	0.31311	0.340387	0.297798	0.316653	0.309212	0.295701	0.298044	0.308078	0.327061	0.31394	0.291736	0.308593	0.264697	0.332821	0.303267	0.313537	0.2754
Central memory CD8 T cell	0.190956	0.239579	0.240624	0.200821	0.186369	0.212263	0.209517	0.16253	0.188893	0.171743	0.189219	0.182543	0.149046	0.166941	0.256585	0.18012	0.164028	0.174115	0.138647	0.191563	0.188386	0.169527	0.211702	0.214228	0.199236	0.184957	0.145557	0.166247	0.211524	0.18664	0.217769	0.139292	0.172434	0.193124	0.184804	0.189956	0.146233	0.186378	0.147751	0.147483	0.173214	0.136127	0.183972	0.197466	0.207491	0.205419	0.225351	0.201381	0.118461
Effector memeory CD4 T cell	0.0475465	0.0796844	0.0473682	0.0540239	0.0681347	0.00568635	0.0435495	-0.00695741	0.0596954	0.0531813	0.0453901	0.0338763	-0.0377579	-0.0304072	0.0669446	0.0530621	-0.00088305	0.01426	0.0139287	0.0396196	0.00684916	-0.0346049	0.075395	0.0843292	0.00473822	0.0243685	0.0571054	0.0268891	0.068479	0.039418	0.0595481	0.063148	-0.0145494	0.00598191	0.063879	0.100391	-0.0566418	0.0251801	0.0452646	0.0190403	0.0426383	0.0775134	0.0872499	0.0422206	-0.0100138	0.0624522	0.0352601	0.0629388	-0.0297252
Effector memeory CD8 T cell	0.0551391	0.090945	0.0116178	0.0502281	0.100561	0.17525	0.159032	0.00611894	0.0459777	0.00225725	0.105946	0.0180548	0.0176581	-0.00845648	0.0894276	0.0469865	0.00652867	-0.00409757	0.0124966	0.12645	0.0949166	-0.0773037	0.0174011	0.0292856	0.0951114	0.0862006	0.0649461	0.0831012	0.09636	-0.0274931	0.111868	0.0319737	0.0511513	0.107903	-0.0150393	0.141552	0.0187933	0.0725382	0.0366096	0.0154239	0.150286	-0.0289764	0.0341949	0.0715904	-0.0553133	0.0944772	0.11405	0.0337166	-0.0938106
Eosinophil	-0.231119	-0.312195	-0.234821	-0.208136	-0.204229	-0.238485	-0.375332	-0.353629	-0.204658	-0.194705	-0.389542	-0.463516	-0.315911	-0.167655	-0.310291	-0.378066	-0.327419	-0.366128	-0.351006	-0.221456	-0.301303	-0.236307	-0.352214	-0.290433	-0.289567	-0.0537914	-0.387796	-0.244077	-0.19034	-0.209937	-0.230707	-0.216884	-0.264544	-0.281437	-0.229403	-0.404463	-0.259856	-0.212753	-0.321807	-0.258878	-0.305911	-0.298264	-0.253107	-0.327618	-0.275287	-0.291466	-0.260754	-0.238236	-0.207214
Gamma delta T cell	0.1962	0.238098	0.191948	0.290374	0.216685	0.243251	0.225871	0.278031	0.245083	0.237422	0.279606	0.219443	0.245696	0.243723	0.291727	0.220717	0.199299	0.170382	0.208464	0.178893	0.230593	0.206352	0.235197	0.291714	0.211968	0.197797	0.205507	0.239026	0.216176	0.25748	0.253267	0.194577	0.231671	0.257629	0.215785	0.228054	0.264771	0.213732	0.244882	0.233024	0.205588	0.189447	0.206046	0.238701	0.159676	0.18111	0.278343	0.227388	0.223704
Immature B cell	0.042426	0.139584	0.0702412	0.0460036	0.000559589	0.0534003	0.132773	0.0796159	0.0102266	0.095986	0.172394	0.00845806	0.191591	0.0922983	0.0885888	0.0275774	0.0824697	0.0729922	0.0654716	0.172151	0.209224	0.0687212	0.0198715	0.133442	0.152063	0.222131	0.0817811	0.160025	0.145576	0.0345927	0.104364	0.121241	0.0663463	0.117037	0.056735	0.1897	-0.166528	0.0668066	0.0680443	-0.0244203	0.124852	0.118194	0.0688107	0.0796306	-0.0772547	0.0341126	0.173249	0.0585622	-0.0150148
Immature dendritic cell	0.325211	0.276092	0.316329	0.305481	0.328951	0.310807	0.34121	0.367943	0.342652	0.324898	0.314959	0.318102	0.306668	0.334077	0.318865	0.312101	0.308875	0.307974	0.355599	0.328714	0.308651	0.302978	0.339965	0.326666	0.317645	0.273981	0.298182	0.328625	0.351461	0.349991	0.320634	0.324872	0.348636	0.323697	0.314187	0.32057	0.346521	0.291943	0.319643	0.327185	0.347167	0.336402	0.319625	0.291715	0.360873	0.341472	0.329235	0.337284	0.297406
Macrophage	0.141233	0.196484	0.11566	0.074753	0.0857265	0.139464	0.099372	0.0680779	0.108283	0.131412	0.18001	0.129268	0.212642	0.146487	0.1511	0.0324367	0.111248	0.0955797	0.0255874	0.114015	0.164012	0.0119881	0.0946111	0.130709	0.151666	0.166738	0.129037	0.160597	0.0201582	0.0731972	0.113888	0.0528003	0.112263	0.0470911	0.0628239	0.0831206	0.0916212	0.0504059	0.193166	0.0688431	0.138243	0.157803	0.106007	0.142179	0.051373	0.122869	0.15467	0.142592	0.0834047
Mast cell	0.219373	0.121605	0.276664	0.200716	0.198736	0.199454	0.120251	0.277315	0.281027	0.208969	0.296678	0.265711	0.171941	0.213016	0.283688	0.0858435	0.0733798	0.140892	0.126535	0.161059	0.162355	0.0250268	0.309893	0.232882	0.150087	0.353851	0.0915438	0.163452	0.30005	0.18136	0.169081	0.200042	0.0820473	0.259767	0.245598	0.290151	0.122257	0.199002	0.192399	0.092219	0.291792	0.105937	0.171921	0.307092	0.176728	0.229974	0.334798	0.190466	0.197497
MDSC	0.284421	0.306653	0.336625	0.230154	0.0871399	0.24073	0.16016	0.22816	0.212193	0.246648	0.203478	0.182743	0.325594	0.234518	0.258294	0.164027	0.292368	0.243141	0.178389	0.315255	0.34552	0.204437	0.179575	0.267465	0.188774	0.40037	0.241356	0.184955	0.13154	0.150617	0.227199	0.14574	0.170285	0.15331	0.0889509	0.253812	0.119401	0.135992	0.236356	0.104506	0.198166	0.288606	0.220545	0.248948	0.150798	0.168441	0.296543	0.178353	0.170111
Memory B cell	-0.170024	-0.137455	-0.137513	-0.323128	-0.18501	-0.190376	-0.0924598	-0.219189	-0.142225	-0.162178	-0.103825	-0.13419	-0.0901536	-0.142995	-0.129986	-0.0643556	-0.234057	-0.15708	-0.23037	-0.0915224	-0.209471	-0.042281	-0.131806	-0.218494	-0.092772	0.0709398	-0.179111	-0.111559	-0.153471	-0.189183	-0.218948	-0.206398	-0.220732	-0.0811664	-0.342677	-0.160195	-0.0159912	-0.270965	-0.0717023	-0.17637	-0.173349	-0.141694	-0.127642	0.0234184	0.052245	-0.196202	-0.181021	0.000527431	-0.268462
Monocyte	0.201104	0.228353	0.235381	0.232218	0.186283	0.208587	0.166979	0.237793	0.175439	0.155798	0.20112	0.231077	0.222825	0.168551	0.188495	0.165554	0.230231	0.186537	0.159459	0.226133	0.279813	0.221479	0.197156	0.15261	0.16132	0.121844	0.188319	0.211207	0.191802	0.170798	0.257219	0.170554	0.170097	0.183236	0.150283	0.197115	0.210984	0.152755	0.18518	0.205291	0.198913	0.214968	0.217545	0.17079	0.107338	0.0996107	0.217854	0.21925	0.116297
Natural killer cell	0.158238	0.184331	0.190985	0.170058	0.154639	0.20484	0.19932	0.163554	0.17112	0.191595	0.19822	0.171916	0.1701	0.150318	0.18116	0.124276	0.160617	0.145785	0.179933	0.11052	0.0999079	0.159916	0.123162	0.108566	0.200125	0.0812752	0.178119	0.174117	0.127147	0.0798456	0.141081	0.124138	0.128047	0.173135	0.178823	0.231216	0.142354	0.152188	0.123726	0.103762	0.192258	0.101706	0.143029	0.211094	0.108154	0.157549	0.203976	0.183818	0.105869
Natural killer T cell	0.157347	0.159741	0.125406	0.17855	0.090677	0.11296	0.0744663	0.125774	0.0422447	0.0771641	0.134322	0.108903	0.0841147	0.0969895	0.0570906	0.0654215	0.0516478	0.0503646	0.150987	0.0677867	0.160074	0.134516	0.0754363	0.0806441	0.0976379	0.071174	0.130198	0.0860523	0.129776	0.0651806	0.0659498	0.0446873	0.0152412	0.0859899	0.0579185	0.120961	0.12931	0.0047181	0.111694	0.00357749	0.0371885	0.0432909	0.0392574	0.106183	0.0434981	0.0576514	0.20096	0.089083	0.0912029
Neutrophil	0.280186	-0.0388436	0.199654	0.334446	-0.0509154	0.419916	-0.0142508	0.202617	0.238368	0.300422	0.299147	0.246675	0.310358	0.116903	0.172313	0.134266	0.324475	0.192393	0.0324299	0.234497	0.216102	0.163222	0.100527	0.361992	0.345667	0.536484	0.0521268	-0.264384	0.363327	0.109545	0.37038	0.184779	0.102128	0.156164	-0.0550266	0.292386	0.0577098	0.172284	0.152956	0.177711	0.237035	0.255903	0.338849	0.0179531	0.308429	0.146349	0.402572	-0.0702186	0.282217
Plasmacytoid dendritic cell	0.232473	0.238073	0.206081	0.22337	0.234769	0.226241	0.238258	0.22937	0.215918	0.225891	0.234146	0.212359	0.194748	0.211796	0.246103	0.208525	0.204436	0.21861	0.206279	0.286348	0.220977	0.183467	0.236412	0.227926	0.252558	0.19769	0.220395	0.222091	0.243201	0.220186	0.202042	0.229668	0.199223	0.25559	0.212055	0.265187	0.192034	0.237379	0.22483	0.207217	0.243725	0.216487	0.235444	0.224292	0.179992	0.214914	0.23106	0.223282	0.198016
Regulatory T cell	0.12315	0.225873	0.162169	0.194966	0.0807344	0.0803062	0.0214941	0.102001	0.106408	0.0780412	0.216791	0.0920352	0.151439	0.0540821	0.144535	0.0207228	0.11311	0.0265217	0.0975596	0.199764	0.211493	0.0369121	0.068115	0.172669	0.093444	0.0897239	0.0527719	0.169192	0.125556	0.0799183	0.0153924	0.0870176	0.0265252	0.055608	0.0166688	0.137574	-0.0349017	0.103861	0.147533	0.00136904	0.0906538	0.0690233	-0.0167546	0.075297	0.0578907	0.0714632	0.196649	0.118034	0.134378
T follicular helper cell	0.0627339	0.0913084	0.116002	0.128571	0.050633	0.0483	0.0268072	0.0419835	-0.000644602	0.0099199	0.0846938	0.0439744	0.0123797	0.0146218	0.0995745	0.110236	0.0568725	0.0792888	0.0797363	0.11625	0.109633	-0.00422503	0.0858079	0.00673796	0.0664875	-0.0351288	0.0578463	0.0408129	0.0731274	0.0458578	0.0517601	0.0174512	0.0170221	0.0906997	-0.0263626	0.100528	0.0516496	0.0186116	0.0282231	0.0285498	0.121599	0.0418015	7.63034e-05	0.0769401	-0.0283728	0.02725	0.0945067	0.0550246	-0.0422057
Type 1 T helper cell	0.0326961	0.0652498	0.082329	0.0601862	0.0261864	0.0183234	-0.000202932	0.0206211	-0.00325827	0.0117622	0.0763367	-0.0170254	0.0444404	-0.0269673	0.0119273	0.0150331	0.00167812	0.00472989	-0.0237381	0.0825943	0.10695	-0.00360153	0.0227141	-0.00711824	0.0390835	0.0303738	0.00528384	0.0436321	0.0492598	0.0311289	-0.0332491	0.0257361	0.00951502	0.0724169	-0.0356659	0.10663	0.0360112	0.0675596	0.0314155	-0.0302893	0.11967	0.0171688	0.0438582	0.0594884	0.055173	0.0355404	0.0362258	0.0259858	-0.0717236
Type 17 T helper cell	-0.14212	-0.00108007	-0.0880956	-0.04614	-0.00489135	-0.145261	-0.0224258	-0.0225003	-0.0888117	-0.0651401	0.0476106	-0.0801923	-0.0934332	-0.0783748	0.0158208	-0.171893	-0.146455	-0.0522453	-0.0870524	-0.109326	-0.0465664	-0.296804	-0.158796	-0.0870926	-0.0619121	-0.0152236	-0.172044	-0.138808	-0.0841996	-0.12753	-0.0571402	-0.162388	-0.0151573	-0.0200969	-0.18944	-0.0549064	-0.0468905	-0.106979	-0.156141	-0.0603412	-0.104988	-0.187993	-0.0614489	-0.138462	-0.0468903	-0.163748	0.0281416	-0.131738	-0.331539
Type 2 T helper cell	0.052842	0.0110148	0.134508	0.0827022	-0.0560942	-0.118799	0.00616024	-0.0746917	0.0300718	0.0132388	-0.0958172	-0.0689343	-0.0777908	-0.0150915	0.0522668	0.0287566	-0.140802	-0.125467	0.0718632	-0.0835008	0.0319751	-0.0278268	0.00565388	0.00911063	-0.022217	-0.0477899	-0.0447104	-0.146512	0.0123248	0.0076801	-0.0957164	-0.022907	0.0321832	-0.0580176	0.0470925	-0.0726641	-0.0393504	-0.00017007	-0.0930138	0.027921	-0.018569	-0.0759537	-0.032241	-0.117674	-0.143637	-0.0680639	-0.00870442	-0.0621916	-0.0939099
[truncated: 54 more columns]

## Sheet: S6
Table S6. The PRP socres of LUAD patients
Sample	RS	Group
LUAD_01T	0.787564	Hi
LUAD_02T	-2.86396	Low
LUAD_03T	0.412579	Hi
LUAD_04T	0.205358	Hi
LUAD_05T	0.108298	Hi
LUAD_06T	-0.124604	Low
LUAD_07T	-0.0662218	Low
LUAD_08T	1.96708	Hi
LUAD_09T	-0.783717	Low
LUAD_10T	-0.563846	Low
LUAD_11T	-4.21203	Low
LUAD_12T	-3.55142	Low
LUAD_13T	-1.18893	Low
LUAD_14T	3.0766	Hi
LUAD_15T	-0.182816	Low
LUAD_16T	-1.72103	Low
LUAD_17T	2.19182	Hi
LUAD_18T	0.430021	Hi
LUAD_19T	0.635297	Hi
LUAD_20T	0.743426	Hi
LUAD_21T	1.17567	Hi
LUAD_22T	0.729045	Hi
LUAD_23T	1.23805	Hi
LUAD_24T	-0.404392	Low
LUAD_25T	-0.898845	Low
LUAD_26T	2.27755	Hi
LUAD_27T	0.706564	Hi
LUAD_28T	1.69114	Hi
LUAD_29T	-1.34153	Low
LUAD_30T	1.50736	Hi
LUAD_31T	1.25661	Hi
LUAD_32T	0.577074	Hi
LUAD_33T	-0.567311	Low
LUAD_34T	0.0795211	Hi
LUAD_35T	-1.93594	Low
LUAD_36T	-1.43071	Low
LUAD_37T	-2.03736	Low
LUAD_38T	0.648172	Hi
LUAD_39T	0.630929	Hi
LUAD_40T	1.70238	Hi
LUAD_41T	0.226435	Hi
LUAD_42T	0.491125	Hi
LUAD_43T	1.45579	Hi
LUAD_44T	-0.125218	Low
LUAD_45T	-1.18464	Low
LUAD_46T	0.525317	Hi
LUAD_47T	0.0805563	Hi
LUAD_48T	-1.01765	Low
LUAD_49T	-0.73318	Low
LUAD_50T	-1.88852	Low
LUAD_51T	0.117269	Hi
LUAD_52T	-2.45395	Low
LUAD_53T	0.06514	Hi
LUAD_54T	-3.01628	Low
LUAD_55T	-1.47046	Low
LUAD_56T	-0.0669465	Low
LUAD_57T	3.23416	Hi
LUAD_58T	-2.22216	Low
LUAD_59T	-2.64407	Low
LUAD_60T	-1.4985	Low
LUAD_61T	-0.914596	Low
LUAD_62T	0.697566	Hi
LUAD_63T	1.2004	Hi
LUAD_64T	-1.2972	Low
LUAD_65T	1.90406	Hi
LUAD_66T	1.28213	Hi
LUAD_67T	2.27349	Hi
LUAD_68T	-1.63402	Low
LUAD_69T	-0.613947	Low
LUAD_70T	0.016328	Hi
LUAD_71T	0.358846	Hi
LUAD_72T	-1.20955	Low
LUAD_73T	2.82731	Hi
LUAD_74T	-0.0997007	Low
LUAD_75T	-1.59385	Low
LUAD_76T	0.147591	Hi
LUAD_77T	-0.448228	Low
LUAD_78T	-1.63751	Low
LUAD_79T	0.346324	Hi
LUAD_80T	2.5272	Hi
LUAD_81T	1.79486	Hi
LUAD_82T	-0.0471885	Hi
LUAD_83T	-0.246144	Low
LUAD_84T	-0.156886	Low
LUAD_85T	-0.920516	Low
LUAD_86T	-0.441197	Low
LUAD_87T	-2.52575	Low
LUAD_88T	0.369268	Hi
LUAD_89T	1.42434	Hi
LUAD_90T	2.57056	Hi
LUAD_91T	-1.28788	Low
LUAD_92T	-2.04395	Low
LUAD_93T	-2.638	Low
LUAD_94T	-2.01296	Low
LUAD_95T	-1.69967	Low
LUAD_96T	-1.67923	Low
LUAD_97T	0.579541	Hi
LUAD_98T	0.140337	Hi
LUAD_99T	-0.451217	Low
LUAD_100T	0.0111501	Hi
LUAD_101T	-0.815274	Low
LUAD_102T	0.433571	Hi
LUAD_103T	1.49817	Hi

## Sheet: S7
Table S7: Functional annotation of the differentially expressed proteins between three clusters
	ONTOLOGY	ID	Description	GeneRatio	BgRatio	pvalue	p.adjust	qvalue	geneID	Count	belong
GO:0006631	BP	GO:0006631	fatty acid metabolic process	49/512	390/18723	3.52e-19	4.47e-16	3.63e-16	10478/11160/23417/972/5095/5096/2052/1738/34/2108/35/5447/948/241/7148/1376/38/3712/1892/2180/2687/3030/10449/36/37/1374/3295/3032/857/1891/427/549/9370/2110/1666/5106/197322/11000/80724/376497/641371/84693/3028/57406/80142/28976/50640/84532/51495	49	C1
GO:0044282	BP	GO:0044282	small molecule catabolic process	48/512	376/18723	4.26e-19	4.47e-16	3.63e-16	587/10478/8604/23417/2746/2806/5095/5096/34/593/2108/35/594/493/1376/38/3712/4846/1892/3030/10449/2820/221/36/37/1374/3295/3032/4329/1593/1891/549/5446/9370/2110/1666/7263/5106/197322/80724/9673/84693/56922/3028/51763/64087/10157/22875	48	C1
GO:0006635	BP	GO:0006635	fatty acid beta-oxidation	22/512	74/18723	2.55e-17	1.53e-14	1.24e-14	10478/23417/34/2108/35/1376/38/3712/1892/3030/10449/37/1374/3295/3032/1891/549/9370/2110/1666/80724/3028	22	C1
GO:0019395	BP	GO:0019395	fatty acid oxidation	23/512	103/18723	4.82e-15	2.02e-12	1.64e-12	10478/23417/34/2108/35/5447/1376/38/3712/1892/3030/10449/37/1374/3295/3032/1891/549/9370/2110/1666/80724/3028	23	C1
GO:0034440	BP	GO:0034440	lipid oxidation	23/512	108/18723	1.44e-14	5.05e-12	4.1e-12	10478/23417/34/2108/35/5447/1376/38/3712/1892/3030/10449/37/1374/3295/3032/1891/549/9370/2110/1666/80724/3028	23	C1
GO:0016042	BP	GO:0016042	lipid catabolic process	37/512	320/18723	1.31e-13	4.24e-11	3.44e-11	5338/10478/23417/7920/5095/5096/34/2108/35/1376/38/3712/1892/3030/10449/37/1374/5333/3295/3032/1593/4035/1891/427/549/9370/2110/1666/5106/80724/57552/10908/6653/84693/3028/57406/50640	37	C1
GO:0002478	BP	GO:0002478	antigen processing and presentation of exogenous peptide antigen	12/512	38/18723	2.18e-10	4.16e-08	3.38e-08	3122/3118/3119/972/3115/1509/3133/3126/3113/3109/3134/3125	12	C1
GO:0002399	BP	GO:0002399	MHC class II protein complex assembly	8/512	16/18723	3.14e-09	4.71e-07	3.82e-07	3122/3118/3119/3115/3126/3113/3109/3125	8	C1
GO:0050870	BP	GO:0050870	positive regulation of T cell activation	21/512	216/18723	5.38e-07	3.32e-05	2.7e-05	920/3122/3118/3119/6708/972/3115/921/3932/5788/3133/3126/3113/1803/3109/7048/3572/975/3125/857/961	21	C1
GO:0015867	BP	GO:0015867	ATP transport	5/512	17/18723	7.07e-05	0.00237195	0.00192555	10478/291/293/961/284439	5	C1
GO:0098852	CC	GO:0098852	lytic vacuole membrane	65/539	395/19550	7.35e-32	1.17e-29	7.09e-30	4864/8417/7098/11342/10211/161/83930/3122/3118/3119/972/3115/1509/309/2773/3916/3126/3113/4074/2040/1803/3109/2767/3134/373/1534/5663/1182/5908/9114/163/2770/3125/1213/4035/10312/7805/950/100506658/91056/55004/28962/57153/201931/114790/55686/286410/51092/153129/23385/535/64114/127829/6272/5025/79036/84286/55361/57406/55315/57665/55788/55207/54468/252839	65	C1
GO:0005774	CC	GO:0005774	vacuolar membrane	66/539	444/19550	1.22e-29	1.46e-27	8.86e-28	4864/8417/7098/11342/10211/161/83930/3122/3118/3119/972/3115/1509/309/2773/3916/3126/3113/4074/2040/1803/3109/2767/3134/373/1534/5663/1182/8775/5908/9114/163/2770/3125/1213/4035/10312/7805/950/100506658/91056/55004/28962/57153/201931/114790/55686/286410/51092/153129/23385/535/64114/127829/6272/5025/79036/84286/55361/57406/55315/57665/55788/55207/54468/252839	66	C1
GO:0005759	CC	GO:0005759	mitochondrial matrix	67/539	480/19550	2.02e-28	1.94e-26	1.17e-26	4728/587/4720/4705/23417/2746/2806/6648/5095/5096/5160/1738/1737/5162/1629/34/593/2108/35/7416/594/38/3712/4719/10935/1892/9361/3030/10449/36/37/7818/3032/56945/4967/4329/1593/6742/10573/549/2110/1666/7263/4704/5106/197322/84274/80724/23107/84693/56922/3028/50/27068/64745/64087/10587/23410/84532/55347/51805/10157/10352/50808/373156/26073/23597	67	C1
GO:1990204	CC	GO:1990204	oxidoreductase complex	25/539	112/19550	3.84e-16	1.53e-14	9.26e-15	4728/4711/4720/4710/4705/1727/7388/5160/1738/1737/5162/1629/593/594/7385/4719/6389/7384/2820/7386/4967/4698/4704/51079/617	25	C1
GO:0030055	CC	GO:0030055	cell-substrate junction	43/539	425/19550	1.97e-13	5.87e-12	3.56e-12	8773/6386/102/726/10174/10867/10211/847/3688/309/5788/6237/1756/3482/966/5786/3694/6548/3655/3716/1803/51056/118/5297/1012/3672/975/70/1213/857/4035/6645/214/6641/950/1605/10672/9351/1464/23164/23385/7145/51495	43	C1
GO:0005925	CC	GO:0005925	focal adhesion	42/539	418/19550	4.79e-13	1.14e-11	6.93e-12	8773/6386/102/726/10174/10867/10211/847/3688/309/5788/6237/3482/966/5786/3694/6548/3655/3716/1803/51056/118/5297/1012/3672/975/70/1213/857/4035/6645/214/6641/950/1605/10672/9351/1464/23164/23385/7145/51495	42	C1
GO:0042611	CC	GO:0042611	MHC protein complex	11/539	25/19550	1.99e-11	3.65e-10	2.21e-10	3122/3118/3119/972/3115/3133/3126/3113/3109/3134/3125	11	C1
GO:0042613	CC	GO:0042613	MHC class II protein complex	9/539	17/19550	1.72e-10	3.05e-09	1.84e-09	3122/3118/3119/972/3115/3126/3113/3109/3125	9	C1
GO:0098803	CC	GO:0098803	respiratory chain complex	17/539	90/19550	3.48e-10	5.36e-09	3.25e-09	4728/9167/4711/4720/4710/4705/7388/9377/7385/4719/6389/7384/7386/4698/4704/51079/617	17	C1
GO:0045334	CC	GO:0045334	clathrin-coated endocytic vesicle	17/539	91/19550	4.17e-10	6.22e-09	3.77e-09	161/920/3122/3118/3119/972/3115/6440/3482/3126/3113/4074/163/3125/1213/950/55788	17	C1
GO:0050660	MF	GO:0050660	flavin adenine dinucleotide binding	22/531	85/18368	2.1e-15	1.52e-12	1.2e-12	8540/9131/1727/1738/34/2108/35/5447/4128/3712/4129/4846/6389/36/37/5498/2110/80724/55349/28976/10587/51706	22	C1
GO:0023026	MF	GO:0023026	MHC class II protein complex binding	12/531	27/18368	3.53e-12	1.27e-09	1.01e-09	920/3122/3118/3119/972/3115/3126/3113/3109/311/975/3125	12	C1
GO:0015453	MF	GO:0015453	oxidoreduction-driven active transmembrane transporter activity	16/531	72/18368	1.76e-10	2.89e-08	2.29e-08	4728/9167/4711/4720/4710/4705/1528/7388/9377/4719/7384/7386/6834/4698/4704/51079	16	C1
GO:0003995	MF	GO:0003995	acyl-CoA dehydrogenase activity	7/531	12/18368	1.13e-08	1.02e-06	8.08e-07	34/35/3712/36/37/80724/28976	7	C1
GO:0004300	MF	GO:0004300	enoyl-CoA hydratase activity	5/531	10/18368	4.43e-06	0.000175223	0.000138654	1892/3030/3295/3032/549	5	C1
GO:0060090	MF	GO:0060090	molecular adaptor activity	25/531	369/18368	7.79e-05	0.00162464	0.00128558	8773/3092/6386/8417/8676/23353/161/6521/286/6548/2054/8775/163/857/6810/9351/55004/161176/23673/9456/23385/10519/57515/25777/267	25	C1
GO:0016620	MF	GO:0016620	oxidoreductase activity, acting on the aldehyde or oxo group of donors, NAD or NADP as acceptor	7/531	37/18368	7.86e-05	0.00162464	0.00128558	5160/1738/1737/5162/221/4967/4329	7	C1
GO:0005516	MF	GO:0005516	calmodulin binding	17/531	201/18368	7.89e-05	0.00162464	0.00128558	4641/4642/2035/6548/493/355/4846/4628/118/119/4629/6711/6645/6709/6641/55930/29078	17	C1
GO:0042608	MF	GO:0042608	T cell receptor binding	3/531	11/18368	0.00333308	0.0258798	0.0204786	3122/3932/3133	3	C1
GO:0000062	MF	GO:0000062	fatty-acyl-CoA binding	4/531	22/18368	0.00333817	0.0258798	0.0204786	3030/37/4329/28976	4	C1
GO:0002181	BP	GO:0002181	cytoplasmic translation	15/188	148/18723	2.49e-11	5.54e-08	4.96e-08	2935/6165/8894/6122/6232/6158/6154/6138/6228/6205/6191/6161/6142/54505/51121	15	C2
GO:0039702	BP	GO:0039702	viral budding via host ESCRT complex	7/188	21/18723	9.5e-10	1.06e-06	9.49e-07	27243/57132/7251/29082/128866/5119/51652	7	C2
GO:0051222	BP	GO:0051222	positive regulation of protein transport	10/188	303/18723	0.00100724	0.0272948	0.024463	1956/2064/208/2810/3799/10134/7984/161291/7251/54543	10	C2
GO:0043631	BP	GO:0043631	RNA polyadenylation	4/188	45/18723	0.00106353	0.0275528	0.0246942	6829/351/1478/79869	4	C2
GO:0072599	BP	GO:0072599	establishment of protein localization to endoplasmic reticulum	4/188	46/18723	0.00115577	0.0295983	0.0265274	6726/7095/29082/128866	4	C2
GO:0090316	BP	GO:0090316	positive regulation of intracellular protein transport	7/188	160/18723	0.00118075	0.0298945	0.0267929	2064/208/2810/3799/10134/161291/54543	7	C2
GO:1902905	BP	GO:1902905	positive regulation of supramolecular fiber organization	8/188	209/18723	0.00126484	0.0316637	0.0283786	10094/351/5217/10093/11034/7984/2017/348110	8	C2
GO:0072655	BP	GO:0072655	establishment of protein localization to mitochondrion	6/188	120/18723	0.00134152	0.0332102	0.0297646	10134/26519/401505/54543/26520/26521	6	C2
GO:2000058	BP	GO:2000058	regulation of ubiquitin-dependent protein catabolic process	7/188	164/18723	0.00136188	0.0333435	0.0298841	5716/369/1453/10134/9978/23640/10273	7	C2
GO:0038127	BP	GO:0038127	ERBB signaling pathway	6/188	121/18723	0.00139995	0.0339031	0.0303856	10551/1956/5335/2886/7251/10273	6	C2
GO:0044391	CC	GO:0044391	ribosomal subunit	18/190	180/19550	1.72e-13	5.57e-11	4.27e-11	6165/6122/6232/6158/6182/6154/6138/6228/6205/6191/6161/6142/54505/51263/6166/29074/51121/51116	18	C2
GO:0022626	CC	GO:0022626	cytosolic ribosome	14/190	102/19550	1.17e-12	1.89e-10	1.45e-10	6165/6122/6232/6158/6154/6138/6228/6205/6191/6161/6142/54505/6166/51121	14	C2
GO:0005840	CC	GO:0005840	ribosome	18/190	240/19550	2.31e-11	2.49e-09	1.91e-09	6165/6122/6232/6158/6182/6154/6138/6228/6205/6191/6161/6142/54505/51263/6166/29074/51121/51116	18	C2
GO:0000815	CC	GO:0000815	ESCRT III complex	6/190	11/19550	3.45e-10	2.8e-08	2.15e-08	27243/57132/29082/128866/5119/51652	6	C2
GO:0015934	CC	GO:0015934	large ribosomal subunit	12/190	113/19550	1.05e-09	6.82e-08	5.23e-08	6165/6122/6158/6182/6154/6138/6161/6142/51263/6166/29074/51121	12	C2
GO:0022625	CC	GO:0022625	cytosolic large ribosomal subunit	9/190	58/19550	4.52e-09	2.44e-07	1.87e-07	6165/6122/6158/6154/6138/6161/6142/6166/51121	9	C2
GO:0036452	CC	GO:0036452	ESCRT complex	7/190	27/19550	5.52e-09	2.56e-07	1.96e-07	27243/57132/7251/29082/128866/5119/51652	7	C2
GO:0005771	CC	GO:0005771	multivesicular body	8/190	64/19550	1.91e-07	6.75e-06	5.17e-06	27243/1956/57132/7251/29082/128866/5119/51652	8	C2
GO:0030117	CC	GO:0030117	membrane coat	9/190	89/19550	2.08e-07	6.75e-06	5.17e-06	27243/1211/1212/372/57132/1176/29082/128866/23423	9	C2
GO:0048475	CC	GO:0048475	coated membrane	9/190	89/19550	2.08e-07	6.75e-06	5.17e-06	27243/1211/1212/372/57132/1176/29082/128866/23423	9	C2
GO:0003735	MF	GO:0003735	structural constituent of ribosome	17/185	182/18368	4.35e-12	1.58e-09	1.5e-09	6165/6122/6232/6158/6182/6154/6138/6228/6205/6191/6161/6142/51263/6166/29074/51121/51116	17	C2
GO:0045296	MF	GO:0045296	cadherin binding	21/185	332/18368	2.24e-11	4.07e-09	3.86e-09	9973/10652/9217/11313/1956/10606/2810/3799/1453/6138/2017/3927/54874/9689/54505/26135/128866/55082/9218/26136/28969	21	C2
GO:0043021	MF	GO:0043021	ribonucleoprotein complex binding	9/185	149/18368	2.04e-05	0.00247571	0.00234828	10419/9147/6629/6726/6637/3192/54505/84295/26135	9	C2
GO:0003697	MF	GO:0003697	single-stranded DNA binding	8/185	123/18368	3.5e-05	0.00318067	0.00301695	3178/3181/6594/3192/23168/5814/10623/64710	8	C2
GO:0045088	BP	GO:0045088	regulation of innate immune response	17/209	218/18723	3.96e-10	7.26e-07	5.92e-07	3146/653361/5336/5777/6850/5272/6777/6773/3093/5062/9111/841/3428/54625/115362/29108/25939	17	C3
GO:0043254	BP	GO:0043254	regulation of protein-containing complex assembly	23/209	428/18723	5.16e-10	7.26e-07	5.92e-07	274/9535/5341/3146/3936/4690/5336/6249/7454/6850/7415/9168/5756/9793/11344/115362/56681/55011/57606/50807/29108/4733/51128	23	C3
GO:0031334	BP	GO:0031334	positive regulation of protein-containing complex assembly	17/209	237/18723	1.43e-09	1.35e-06	1.1e-06	274/9535/5341/3936/4690/5336/6249/7454/6850/7415/9793/115362/55011/57606/50807/29108/4733	17	C3
GO:0002831	BP	GO:0002831	regulation of response to biotic stimulus	19/209	327/18723	5.05e-09	3.56e-06	2.9e-06	3146/653361/5336/5777/6772/6850/5272/6777/6773/3093/5062/9111/841/3428/54625/115362/57103/29108/25939	19	C3
GO:0051251	BP	GO:0051251	positive regulation of lymphocyte activation	17/209	362/18723	6.96e-07	0.000278637	0.000227187	8943/54440/3514/3146/4690/5777/1445/6850/6777/695/865/64926/81704/3635/30011/26258/29108	17	C3
GO:0002253	BP	GO:0002253	activation of immune response	17/209	375/18723	1.13e-06	0.000284945	0.00023233	5293/9404/3514/3146/5336/5777/2633/1445/6850/8892/695/3937/5062/3428/9473/3635/29108	17	C3
GO:0050777	BP	GO:0050777	negative regulation of immune response	12/209	194/18723	1.93e-06	0.00036335	0.000296257	5532/5692/5777/6850/5272/6773/9111/1432/3428/54625/3635/25939	12	C3
GO:0045089	BP	GO:0045089	positive regulation of innate immune response	10/209	131/18723	2.16e-06	0.000380318	0.000310092	3146/5336/6850/6777/3093/5062/9111/3428/115362/29108	10	C3
GO:0050851	BP	GO:0050851	antigen receptor-mediated signaling pathway	13/209	240/18723	3.16e-06	0.000467998	0.000381582	5293/9404/3514/5336/5777/2633/1445/6850/8892/695/3937/9473/3635	13	C3
GO:0002696	BP	GO:0002696	positive regulation of leukocyte activation	17/209	409/18723	3.66e-06	0.000515345	0.000420186	8943/54440/3514/3146/4690/5777/1445/6850/6777/695/865/64926/81704/3635/30011/26258/29108	17	C3
GO:0034774	CC	GO:0034774	secretory granule lumen	23/214	322/19550	1.16e-12	1.68e-10	1.32e-10	9535/10533/3146/3615/5689/5683/5686/5777/10120/2665/3101/7415/79792/1432/201294/83706/1794/26578/5707/64333/56954/51411/29108	23	C3
GO:0060205	CC	GO:0060205	cytoplasmic vesicle lumen	23/214	325/19550	1.41e-12	1.68e-10	1.32e-10	9535/10533/3146/3615/5689/5683/5686/5777/10120/2665/3101/7415/79792/1432/201294/83706/1794/26578/5707/64333/56954/51411/29108	23	C3
GO:0031983	CC	GO:0031983	vesicle lumen	23/214	327/19550	1.6e-12	1.68e-10	1.32e-10	9535/10533/3146/3615/5689/5683/5686/5777/10120/2665/3101/7415/79792/1432/201294/83706/1794/26578/5707/64333/56954/51411/29108	23	C3
GO:0000502	CC	GO:0000502	proteasome complex	10/214	60/19550	9.36e-10	4.92e-08	3.84e-08	5689/5683/5685/5696/5686/5692/7415/5707/5721/29979	10	C3
GO:1905369	CC	GO:1905369	endopeptidase complex	10/214	66/19550	2.47e-09	1.11e-07	8.71e-08	5689/5683/5685/5696/5686/5692/7415/5707/5721/29979	10	C3
GO:0030117	CC	GO:0030117	membrane coat	11/214	89/19550	3.62e-09	1.27e-07	9.9e-08	11316/8943/10802/1315/22818/56681/55707/51226/26985/22820/51128	11	C3
GO:0048475	CC	GO:0048475	coated membrane	11/214	89/19550	3.62e-09	1.27e-07	9.9e-08	11316/8943/10802/1315/22818/56681/55707/51226/26985/22820/51128	11	C3
GO:0030120	CC	GO:0030120	vesicle coat	9/214	54/19550	6.62e-09	2.08e-07	1.63e-07	11316/10802/1315/22818/56681/55707/51226/22820/51128	9	C3
GO:0005839	CC	GO:0005839	proteasome core complex	6/214	20/19550	5.47e-08	1.57e-06	1.22e-06	5689/5683/5685/5696/5686/5692	6	C3
GO:0061702	CC	GO:0061702	inflammasome complex	4/214	17/19550	2.97e-05	0.000519913	0.000406549	837/79792/4671/29108	4	C3
GO:0003743	MF	GO:0003743	translation initiation factor activity	7/211	51/18368	1.8e-06	0.000253698	0.000209825	8665/8892/1973/7458/10480/83939/27335	7	C3
GO:0031267	MF	GO:0031267	small GTPase binding	14/211	259/18368	1.87e-06	0.000253698	0.000209825	10059/7514/11260/752/7454/2665/396/397/10204/5062/201294/10938/22870/26985	14	C3
GO:0030695	MF	GO:0030695	GTPase regulator activity	18/211	488/18368	1.44e-05	0.00104745	0.000866313	10059/7454/8892/2665/396/397/393/9459/55114/64926/81704/1794/55619/64333/50619/55255/50807/22894	18	C3
GO:0060589	MF	GO:0060589	nucleoside-triphosphatase regulator activity	18/211	488/18368	1.44e-05	0.00104745	0.000866313	10059/7454/8892/2665/396/397/393/9459/55114/64926/81704/1794/55619/64333/50619/55255/50807/22894	18	C3
GO:0004298	MF	GO:0004298	threonine-type endopeptidase activity	4/211	14/18368	1.55e-05	0.00104745	0.000866313	5689/5685/5696/5692	4	C3
GO:0097153	MF	GO:0097153	cysteine-type endopeptidase activity involved in apoptotic process	4/211	15/18368	2.09e-05	0.00121329	0.00100347	837/841/843/29108	4	C3
GO:0005096	MF	GO:0005096	GTPase activator activity	17/211	462/18368	2.58e-05	0.00131173	0.00108489	10059/8892/2665/396/397/393/9459/55114/64926/81704/1794/55619/64333/50619/55255/50807/22894	17	C3
GO:0005525	MF	GO:0005525	GTP binding	15/211	377/18368	3.22e-05	0.00141914	0.00117373	10059/2633/400/8892/1785/318/23157/55340/115362/84617/10938/56681/4733/25939/51128	15	C3
GO:0090079	MF	GO:0090079	translation regulator activity, nucleic acid binding	8/211	108/18368	3.5e-05	0.00141914	0.00117373	8665/8892/1973/7458/23367/10480/83939/27335	8	C3
GO:0008135	MF	GO:0008135	translation factor activity, RNA binding	7/211	84/18368	5.12e-05	0.001861	0.00153917	8665/8892/1973/7458/10480/83939/27335	7	C3
GO:0019001	MF	GO:0019001	guanyl nucleotide binding	15/211	398/18368	5.96e-05	0.001861	0.00153917	10059/2633/400/8892/1785/318/23157/55340/115362/84617/10938/56681/4733/25939/51128	15	C3
GO:0032561	MF	GO:0032561	guanyl ribonucleotide binding	15/211	398/18368	5.96e-05	0.001861	0.00153917	10059/2633/400/8892/1785/318/23157/55340/115362/84617/10938/56681/4733/25939/51128	15	C3

## Sheet: S8
Table S8: The activation states of biological pathways in distinct clusters by AUCell enrichment analysis
	C1-p.adj	C1-logFC	C2-p.adj	C2-logFC	C3-p.adj	C3-logFC	belong
REACTOME_MITOCHONDRIAL_FATTY_ACID_BETA_OXIDATION	1.82611e-89	0.0323189	1.94827e-39	-0.0212352	1.46216e-12	-0.0121284	1
WP_FATTY_ACIDS_AND_LIPOPROTEINS_TRANSPORT_IN_HEPATOCYTES	1.51602e-80	0.0304852	4.09241e-59	-0.0271174	0.00543603	-0.00363759	1
WP_FATTY_ACID_BIOSYNTHESIS	1.77661e-65	0.0446932	1.24196e-07	-0.0152587	3.46355e-34	-0.0323038	1
WP_FATTY_ACID_TRANSPORTERS	4.91877e-64	0.0274493	3.9197e-30	-0.0191822	2.40229e-08	-0.00903866	1
WP_FATTY_ACID_BETA_OXIDATION	6.69306e-45	0.0263818	0.443404	0.00157799	1.26598e-54	-0.0307224	1
REACTOME_FATTY_ACID_METABOLISM	7.83131e-38	0.0100735	1.19302e-08	-0.00467321	2.39456e-13	-0.00592244	1
REACTOME_FATTY_ACYL_COA_BIOSYNTHESIS	1.15344e-32	0.0160036	0.751521	-0.000827942	1.72696e-33	-0.0166713	1
REACTOME_MITOCHONDRIAL_FATTY_ACID_BETA_OXIDATION_OF_SATURATED_FATTY_ACIDS	9.41718e-32	0.0377058	0.000709245	-0.0113919	1.01674e-17	-0.0288842	1
KEGG_FATTY_ACID_METABOLISM	1.31253e-27	0.0172852	0.012272	0.00634404	2.64621e-45	-0.0259755	1
REACTOME_TRANSPORT_OF_FATTY_ACIDS	1.12942e-24	-0.0309394	1.35089e-15	0.0239606	0.0258884	0.00761224	1
REACTOME_GROWTH_HORMONE_RECEPTOR_SIGNALING	7.58124e-96	-0.0459343	1.12486e-29	0.0251067	2.17712e-22	0.0228249	2
KEGG_MEDICUS_REFERENCE_IL2_FAMILY_TO_JAK_STAT_SIGNALING_PATHWAY	4.46349e-89	-0.0313684	1.05991e-33	0.0188619	4.80043e-16	0.0136971	2
KEGG_MEDICUS_ENV_FACTOR_METALS_TO_KEAP1_NRF2_SIGNALIG_PATHWAY	6.14904e-64	-0.0771755	2.96292e-92	0.100816	0.00030388	-0.0262059	2
REACTOME_PD_1_SIGNALING	1.8706e-49	-0.0252191	1.41227e-32	0.0283664	0.00409183	-0.00352324	2
REACTOME_SIGNALING_BY_TGF_BETA_RECEPTOR_COMPLEX_IN_CANCER	2.44249e-47	-0.0471763	7.46649e-34	0.0398863	0.0228991	0.00791733	2
REACTOME_SHC1_EVENTS_IN_ERBB4_SIGNALING	4.75607e-37	-0.0250796	2.49173e-12	0.0149448	5.98173e-09	0.0111005	2
PID_ERBB4_PATHWAY	5.57718e-34	-0.0156564	3.76604e-22	0.0129667	0.0147928	0.00292516	2
REACTOME_DOWNREGULATION_OF_ERBB2_SIGNALING	5.86857e-07	0.0116941	8.20374e-17	-0.018149	0.000584493	0.0071337	2
REACTOME_INTERLEUKIN_21_SIGNALING	7.96e-86	-0.0557398	3.71e-35	0.0357449	1.04e-13	0.0218855	2
REACTOME_SIGNALING_BY_ERBB2_ECD_MUTANTS	0.0443441	0.0049956	2.09972e-15	-0.0178169	7.26724e-10	0.0141275	2
KEGG_MEDICUS_REFERENCE_NLRP3_INFLAMMASOME_SIGNALING_PATHWAY	1.40258e-43	-0.0435951	0.321372	-0.00369263	9.19006e-55	0.0519625	3
KEGG_T_CELL_RECEPTOR_SIGNALING_PATHWAY	1.25428e-35	-0.0102907	0.625122	0.000152766	1.64826e-35	0.011138	3
WP_T_CELL_RECEPTOR_SIGNALING_PATHWAY	2.76037e-34	-0.0128988	0.28979	-0.00216848	2.82349e-44	0.0165591	3
WP_SELECTIVE_EXPRESSION_OF_CHEMOKINE_RECEPTORS_DURING_T_CELL_POLARIZATION	9.02182e-30	-0.0152751	1.81247e-13	-0.00946268	4.00846e-86	0.0272006	3
WP_OVERVIEW_OF_PROINFLAMMATORY_AND_PROFIBROTIC_MEDIATORS	6.48655e-29	-0.011606	0.111231	-0.0026026	3.76086e-41	0.0156167	3
KEGG_MEDICUS_REFERENCE_NON_CANONICAL_INFLAMMASOME_SIGNALING_PATHWAY	2.92772e-28	-0.0353696	0.480493	-0.00100967	5.9996e-35	0.0399714	3
WP_B_CELL_RECEPTOR_SIGNALING_PATHWAY	0.000163346	-0.00338085	5.32013e-05	-0.00457049	1.09784e-16	0.0087465	3
WP_RELATIONSHIP_BETWEEN_INFLAMMATION_COX_2_AND_EGFR	0.00222165	-0.00495049	0.988432	0.000194931	0.00133163	0.00522438	3
REACTOME_CYTOKINE_SIGNALING_IN_IMMUNE_SYSTEM	2.69e-21	-0.00678861	0.0063995	-0.00547611	5.85e-38	0.0134876	3

## Sheet: S9
	Forward primer	Reverse primer
PPAP2A	TGGAGCGATGTGTTGACTGGAC	GCAGAGTTGTATGAGAGTCCTCC
WARS2	CTGCACTCAATGCGGAAAGC	GAATGCCGGAAAATACTCGCT
OCIAD1	AAGACCAATTCCCCACATAGGG	CATCATTGCATTCTGCGAAGAC
BRD1	TCTTCCCCATGCAGTGTTAAAC	GCAAGCGCCCTTCAATTTCTAT
STX2	TGAGAGTGGGAACCGGACTT	TTCTAGCTCGTCGTCTGTGGT
SLC25A17	CCGTGCTGTCCTACGAAAG	CCTGAAGTCGAAGTCTAGCTGT
